# Supplementary material for: Asthma and atopic dermatitis as risk factors for rheumatoid arthritis: a bidirectional mendelian randomization study
Source: BMC Med Genomics. 2023 Mar 3;16:41. doi: 10.1186/s12920-023-01461-7 (PMC9985208; doi:10.1186/s12920-023-01461-7)
Supplement: Supplementary file 3 — Supplementary Material 3 [file 12920_2023_1461_MOESM3_ESM.xlsx]

## Sheet: Sheet1
Table S1. Summary of the included datasets
Trait	Cases	Controls	Smaple Size	Population	Consortium	Date sources
Asthma	56167	352255	408442	European	NA	ebi-a-GCST90014325 (PMID: 34103634)
Atopic dermatitis	7024	198740	16380443	European	NA	finn-b-L12_ATOPIC (IEU OpenGWAS project)
rheumatoid arthritis	2843	5540	8383	European	NA	bbj-a-73 (PMID: 24390342)
PMID, ID of publication in the PubMed
