# Supplementary material for: Asthma and atopic dermatitis as risk factors for rheumatoid arthritis: a bidirectional mendelian randomization study
Source: BMC Med Genomics. 2023 Mar 3;16:41. doi: 10.1186/s12920-023-01461-7 (PMC9985208; doi:10.1186/s12920-023-01461-7)
Supplement: Supplementary file 4 — Supplementary Material 4 [file 12920_2023_1461_MOESM4_ESM.xlsx]

## Sheet: SNP detail
SNP	effect_allele	other_allele	chr	pos	beta	se	pval	samplesize	eaf	F	Steiger fitering direction (all datasets)
Instrumental variables used in MR analysis of the association between asthma and rheumatoid arthritis
rs6690285	T	A	1	12135325	0.0401646	0.0075002	8.55e-08	408422	0.280011	133.329	TRUE
rs6695069	C	T	1	25302014	-0.0505662	0.00968759	1.79e-07	408422	0.13053	103.224	TRUE
rs112819286	G	A	1	168740269	-0.0427742	0.0086781	8.27e-07	408422	0.176889	115.232	TRUE
rs33941127	T	C	1	161168004	0.0409959	0.00798691	2.85e-07	408422	0.211461	125.204	TRUE
rs2852714	G	A	1	159149515	-0.0395022	0.00737449	8.48e-08	408422	0.268183	135.602	TRUE
rs10928554	T	C	2	136799609	0.0619031	0.0126244	9.42e-07	408422	0.0743837	79.2113	TRUE
rs10187276	C	T	2	228670437	-0.0378881	0.00751581	4.63e-07	408422	0.7485	133.052	TRUE
rs11465576	G	A	2	102980977	0.064252	0.0128822	6.11e-07	408422	0.0691446	77.6261	TRUE
rs62275576	C	A	3	156343653	0.0751487	0.0149326	4.84e-07	408422	0.0511011	66.9672	TRUE
rs56123556	A	T	3	10512012	-0.0328659	0.0069064	1.95e-06	408422	0.341967	144.793	TRUE
rs2086892	C	T	3	196325516	-0.0391861	0.00787132	6.41e-07	408422	0.229207	127.043	TRUE
rs1146045	C	T	3	193549408	0.0334871	0.00662721	4.35e-07	408422	0.407687	150.892	TRUE
rs10934957	C	G	3	93874454	-0.0344171	0.00657906	1.68e-07	408422	0.524458	151.997	TRUE
rs62251513	G	A	3	55600546	-0.0335927	0.00663847	4.19e-07	408422	0.423799	150.636	TRUE
rs10036789	G	C	5	71695918	0.0314056	0.00660029	1.95e-06	408422	0.461345	151.508	TRUE
rs10456939	A	G	6	121764006	-0.0362495	0.00754165	1.54e-06	408422	0.248504	132.596	TRUE
rs2800040	A	G	6	64239042	-0.037524	0.00684914	4.29e-08	408422	0.406794	146.003	TRUE
rs3827780	A	G	6	135709760	-0.0368473	0.00656749	2.02e-08	408422	0.555099	152.264	TRUE
rs35453239	G	A	7	117291132	0.0493994	0.00978715	4.48e-07	408422	0.131919	102.174	TRUE
rs6948843	A	G	7	1701824	-0.0325967	0.00690452	2.35e-06	408422	0.341037	144.832	TRUE
rs148496520	C	T	8	20605933	0.0764302	0.0158873	1.5e-06	408422	0.0454868	62.943	TRUE
rs13277355	G	A	8	128777719	-0.04056	0.00732646	3.09e-08	408422	0.725959	136.491	TRUE
rs919826	C	T	9	23586654	-0.0357527	0.00654304	4.65e-08	408422	0.489954	152.833	TRUE
rs943451	C	T	10	6621773	-0.038882	0.00708096	4e-08	408422	0.680834	141.223	TRUE
rs947591	A	C	10	94495753	-0.0350444	0.00663882	1.3e-07	408422	0.475887	150.628	TRUE
rs75675818	A	G	10	9341492	-0.0459016	0.00954633	1.52e-06	408422	0.13769	104.752	TRUE
rs3870401	C	G	10	75473704	-0.0355672	0.00734783	1.3e-06	408422	0.271445	136.094	TRUE
rs1789358	A	G	11	111474116	0.0404931	0.00719829	1.85e-08	408422	0.711633	138.921	TRUE
rs1873056	A	G	11	45448520	-0.0353244	0.00709446	6.39e-07	408422	0.305821	140.954	TRUE
rs61907718	A	G	11	128172470	-0.0384774	0.00792683	1.21e-06	408422	0.218717	126.153	TRUE
rs7944357	G	A	11	76374039	-0.0319885	0.00666346	1.58e-06	408422	0.569253	150.071	TRUE
rs10836537	A	G	11	36357257	-0.0340881	0.00686724	6.91e-07	408422	0.348866	145.618	TRUE
rs2701185	G	A	12	121352974	-0.0333754	0.00653126	3.22e-07	408422	0.512122	153.109	TRUE
rs11168244	T	C	12	48202941	-0.0381428	0.00765701	6.31e-07	408422	0.239671	130.599	TRUE
rs75332898	A	G	12	57277941	0.0732993	0.0134288	4.81e-08	408422	0.0624122	74.4665	TRUE
rs9557242	A	G	13	100122673	0.0358331	0.00659776	5.6e-08	408422	0.566318	151.566	TRUE
rs7995004	T	C	13	44478820	0.0386645	0.0081025	1.82e-06	408422	0.203909	123.418	TRUE
rs2582495	A	G	14	105322534	-0.0351069	0.00663311	1.21e-07	408422	0.568191	150.758	TRUE
rs2295751	C	G	14	69259461	-0.0476321	0.01012	2.52e-06	408422	0.11824	98.8137	TRUE
rs8049897	A	G	16	90024202	-0.0417411	0.00862494	1.3e-06	408422	0.172343	115.942	TRUE
rs8043633	T	A	16	27300315	-0.135348	0.0267464	4.18e-07	408422	0.0157129	37.388	TRUE
rs4787426	G	T	16	27384731	-0.0524772	0.00957284	4.21e-08	408422	0.134024	104.462	TRUE
rs4296278	G	A	16	11541685	-0.0416551	0.00869058	1.64e-06	408422	0.830643	115.067	TRUE
rs7921	A	G	17	62006259	-0.0375437	0.00745163	4.7e-07	408422	0.259581	134.198	TRUE
rs74792881	T	C	17	38350127	0.13832	0.0244702	1.58e-08	408422	0.0181207	40.8658	TRUE
rs55743352	A	C	17	40365600	-0.038197	0.00675829	1.59e-08	408422	0.410222	147.966	TRUE
rs112267124	A	G	17	73828903	0.0428843	0.00769944	2.55e-08	408422	0.234223	129.879	TRUE
rs3730775	A	T	18	51813966	-0.0313916	0.00664987	2.35e-06	408422	0.401352	150.378	TRUE
rs10418317	T	G	19	32743309	-0.0380679	0.00796428	1.75e-06	408422	0.219346	125.56	TRUE
rs2029745	C	T	19	6580892	0.0327041	0.00671625	1.12e-06	408422	0.390833	148.892	TRUE
rs8103278	A	G	19	46370381	-0.0363743	0.00685995	1.14e-07	408422	0.352983	145.773	TRUE
rs8100197	A	G	19	45253582	0.0384267	0.00738986	1.99e-07	408422	0.27299	135.32	TRUE
rs6011033	G	A	20	62322699	0.0404563	0.00773386	1.69e-07	408422	0.765408	129.301	TRUE
Instrumental variables used in MR analysis of the association between Atopic dermatitis and rheumatoid arthritis
rs7515302	T	C	1	160485452	-0.0897	0.0184	1.02e-06	16380443	0.5286	54.3473	TRUE
rs9283385	G	A	1	173897522	0.1364	0.0291	2.716e-06	16380443	0.1101	34.3639	TRUE
rs704841	C	G	1	172740805	-0.0866	0.0184	2.53e-06	16380443	0.414	54.3473	TRUE
rs115821611	T	C	2	34320041	0.1456	0.0294	7.11e-07	16380443	0.1104	34.0133	TRUE
rs10021686	T	C	4	38705257	0.1195	0.0258	3.59e-06	16380443	0.146	38.7593	TRUE
rs8180146	C	T	4	47895218	0.0869	0.0184	2.223e-06	16380443	0.4204	54.3473	TRUE
rs7714574	T	C	5	40492655	0.0909	0.0182	5.78e-07	16380443	0.5114	54.9445	TRUE
rs75227298	C	T	6	137459814	0.4669	0.092	3.88e-07	16380443	0.01051	10.8695	TRUE
rs192460891	G	T	6	31145000	0.1177	0.0235	5.31e-07	16380443	0.1839	42.5528	TRUE
rs1559547	C	G	7	155306137	0.088	0.0187	2.59e-06	16380443	0.6095	53.4754	TRUE
rs59203915	A	C	7	5621740	0.1263	0.0262	1.45e-06	16380443	0.1462	38.1676	TRUE
rs34446437	C	T	8	58727948	0.5506	0.1203	4.72e-06	16380443	0.06346	11.3125	TRUE
rs10966516	A	G	9	24875101	-0.3314	0.0716	3.73e-06	16380443	0.01727	13.9663	TRUE
rs11221247	A	G	11	128177328	0.0968	0.0187	2.31e-07	16380443	0.3733	53.4754	TRUE
rs6488868	G	A	12	123799974	0.0937	0.0199	2.49e-06	16380443	0.7045	50.2508	TRUE
rs11061817	G	A	12	1636486	0.1665	0.0349	1.82e-06	16380443	0.07446	28.653	TRUE
rs145910841	G	A	13	44746631	0.1956	0.0422	3.59e-06	16380443	0.04951	23.6965	TRUE
rs11644510	T	C	16	11277358	-0.0914	0.0193	2.14e-06	16380443	0.3363	51.813	TRUE
rs12595965	A	G	16	26214568	0.5321	0.1159	4.42e-06	16380443	0.06459	14.628	TRUE
rs7211866	G	A	17	33676586	-0.1595	0.0347	4.19e-06	16380443	0.9254	28.8182	TRUE
rs12944377	C	T	17	8947708	0.0841	0.0182	3.8e-06	16380443	0.4664	54.9445	TRUE
rs62089050	T	C	18	28518973	0.1508	0.03	5e-07	16380443	0.1008	33.333	TRUE
rs5021327	C	T	19	13610112	0.1012	0.022	4.38e-06	16380443	0.7816	45.4541	TRUE
rs79728480	G	C	21	35567987	-0.2534	0.0553	4.622e-06	16380443	0.02995	18.083	TRUE
rs2413434	G	A	22	37305717	0.116	0.0218	9.63e-08	16380443	0.7737	45.8711	TRUE
Instrumental variables used in MR analysis of the association between rheumatoid arthritis and Atopic dermatitis , asthma
rs4657041	C	T	1	161478859	-0.08485	0.01592	9.84e-08	8383	0.51174	62.7991	TRUE
rs10798056	G	A	1	186711910	0.09471	0.02062	4.36e-06	8383	0.80549	48.485	TRUE
rs2240336	T	C	1	17674402	-0.10103	0.0167	1.43e-09	8383	0.41847	59.866	TRUE
rs624988	C	T	1	117263790	-0.08585	0.0157	4.56e-08	8383	0.60322	63.6791	TRUE
rs6679356	T	C	1	67820194	-0.0914	0.01993	4.51e-06	8383	0.82212	50.1636	TRUE
rs12131057	A	G	1	38624129	-0.09346	0.01833	3.45e-07	8383	0.24867	54.5424	TRUE
rs6715284	G	C	2	202154397	0.12901	0.02516	2.93e-07	8383	0.09651	39.7361	TRUE
rs73081554	T	C	3	58302935	0.16616	0.03042	4.69e-08	8383	0.07345	32.8653	TRUE
rs9826828	A	G	3	136402060	0.35109	0.06573	9.21e-08	8383	0.01775	15.2101	TRUE
rs7660626	A	G	4	10727372	-0.10881	0.02178	5.88e-07	8383	0.39509	45.9027	TRUE
rs2664035	A	G	4	48220839	0.07389	0.01568	2.47e-06	8383	0.40232	63.7603	TRUE
rs4596195	A	G	4	80944816	-0.08812	0.01828	1.43e-06	8383	0.53314	54.6915	TRUE
rs35515539	A	G	4	66354218	-0.12137	0.02585	2.67e-06	8383	0.19513	38.6755	TRUE
rs25983	G	C	5	14726958	-0.12442	0.02624	2.11e-06	8383	0.79095	38.1007	TRUE
rs267949	C	T	5	10743929	-0.08247	0.01681	9.35e-07	8383	0.7151	59.4742	TRUE
rs6456689	G	A	6	25709168	0.11458	0.02324	8.26e-07	8383	0.60933	43.019	TRUE
rs112977322	G	A	6	25878174	0.36054	0.06083	3.09e-09	8383	0.01769	16.4353	TRUE
rs114248015	T	G	6	32969211	0.34616	0.05708	1.32e-09	8383	0.01816	17.5151	TRUE
rs56193391	T	C	6	31250070	0.23005	0.04952	3.39e-06	8383	0.02132	20.189	TRUE
rs6450	A	G	6	32006797	0.26922	0.04863	3.09e-08	8383	0.02225	20.5585	TRUE
rs72847026	A	C	6	31010159	-0.16537	0.03504	2.36e-06	8383	0.06188	28.532	TRUE
rs144264189	C	A	6	26311416	0.29603	0.05462	5.95e-08	8383	0.02898	18.3039	TRUE
rs9469591	C	T	6	33782040	-0.13552	0.02362	9.56e-09	8383	0.13115	42.3269	TRUE
rs4272	G	A	7	92236829	0.0968	0.01899	3.44e-07	8383	0.21231	52.6467	TRUE
rs71540792	G	T	7	17216929	0.13327	0.026	2.95e-07	8383	0.10605	38.4524	TRUE
rs1516971	C	T	8	129542100	-0.1199	0.02392	5.34e-07	8383	0.13097	41.796	TRUE
rs678347	A	G	8	102463602	-0.08926	0.01695	1.39e-07	8383	0.72607	58.983	TRUE
rs72726908	A	T	9	28159751	-0.1472	0.03177	3.58e-06	8383	0.11934	31.4687	TRUE
rs10796038	G	A	10	6397964	0.1198	0.01998	2.03e-09	8383	0.80907	50.0381	TRUE
rs4936059	G	A	11	128502496	0.09158	0.01676	4.64e-08	8383	0.33692	59.6516	TRUE
rs7105899	A	G	11	128494441	-0.08591	0.01753	9.44e-07	8383	0.6092	57.0315	TRUE
rs508970	G	A	11	60906450	-0.07089	0.01544	4.39e-06	8383	0.51231	64.7514	TRUE
rs1633360	T	C	12	58108052	0.08383	0.01569	9.11e-08	8383	0.58293	63.7197	TRUE
rs4566053	T	C	13	42999179	-0.08387	0.01811	3.63e-06	8383	0.76814	55.2049	TRUE
rs10443	T	C	14	69260290	0.0849	0.01711	6.97e-07	8383	0.27088	58.4314	TRUE
rs11075010	T	C	16	11826013	0.08189	0.01614	3.85e-07	8383	0.57681	61.9431	TRUE
rs7224929	A	G	17	5011736	0.17591	0.03494	4.76e-07	8383	0.07605	28.6137	TRUE
rs7278771	T	C	21	35930915	-0.1267	0.0246	2.61e-07	8383	0.12272	40.6407	TRUE
rs1893592	C	A	21	43855067	-0.1011	0.01763	9.78e-09	8383	0.28436	56.708	TRUE
rs11089637	C	T	22	21979096	0.1048	0.02093	5.55e-07	8383	0.16311	47.7669	TRUE
